# Supplementary material for: Clinical Outcomes and Prognostic Factors in Complex, High-Risk Indicated Procedure (CHIP) and High-Bleeding-Risk (HBR) Patients Undergoing Percutaneous Coronary Intervention with Sirolimus-Eluting Stent Implantation: 4-Year Results
Source: J Clin Med. 2023 Aug 15;12(16):5313. doi: 10.3390/jcm12165313 (PMC10455238; doi:10.3390/jcm12165313)
Supplement: Supplementary file 1 [file jcm-12-05313-s001.zip]

Archive with 1 entries (1 files):
- jcm-2552054-supplementary.pdf
